# Supplementary material for: Aprostocetus nitens (Hymenoptera: Eulophidae), an Ectoparasitoid Proposed for Biological Control of the Destructive Erythrina Gall Wasp, Quadrastichus erythrinae, in Hawaiʻi
Source: Insects. 2025 May 14;16(5):519. doi: 10.3390/insects16050519 (PMC12112616; doi:10.3390/insects16050519)
Supplement: Supplementary file 1 [file insects-16-00519-s001.zip]

Archive with 1 entries (1 files):
- insects-3331642-supplementary.pdf
